# Supplementary material for: Opportunities for Telemedicine to Improve Parents’ Well-Being During the Neonatal Care Journey: Scoping Review
Source: JMIR Pediatr Parent. 2024 Dec 2;7:e60610. doi: 10.2196/60610 (PMC11627525; doi:10.2196/60610)
Supplement: Multimedia Appendix 2 [file pediatrics-v7-e60610-s002.xlsx]

## Sheet: Sheet1
Background information					Telemedicine intervention					Evaluation methods		Results
Author	Year	Country of origin	Study aim	Study design	Telemedicine intervention	Category	Purpose	Moment in the journey	Users	Method	participants	Implementation outcomes	Service outcomes	Client outcomes (impact on parents' wellbeing)	Measurement tool parents' wellbeing
Balasundaram	2022	United States	Increase discharge preparedness	Quality Improvement project	MyChart Bedside	non-real time/app	Educational	Discharge	Caregivers, NICU nurse	Survey	Caregivers (n=111)	92% liked using the tablet	not evaluated	Percentage of parents being prepared for discharge increased from 47% to 70%	self-made (discharge)
Blagdon	2022	Canada	Evaluate experience with Virtual Rounds	Implementation	Virtual communications	real-time/video	Virtual family centered rounds, Allow parents to see their infants remotely	NICU, daily visits	Caregivers, NICU staff	Survey	Caregivers (n=10), staff (n=16)	Parents (90%) had a good or excellent experience. Majority felt is was easy to use.	not evaluated	Staff felt they had a positive impact on the caregiver	self-made
Bourque	2023	United States	Evaluate satisfaction and readmission rates	Pilot study	Video Conferences	real-time/video	Improve communication NICU and primary care	Discharge	Caregivers, NICU staff, primary care provider	Survey	Caregivers (n=26), NICU staff	77% satisfied with discharge handoff	not evaluated	Not evaluated
Caruso	2023	United States	Examen parental experiences	Retrospective cohort	Growing at home (G@H)	RPM/app, non-real time/app	Earlier discharge with tubefeeding	Discharge, at home	Caregivers, NICU nurse	Semi structured interviews	Caregivers (n=13)	Easy to use	not evaluated	Esthablishing normalcy, earlier adjusting to home, improved relationship and bonding with the child.
da Silva	2020	Brazil	Analyze opportunities for remote healthcare guidance	Pilot study	Telephone	real-time/telephone	Remote follow up	Follow up	Caregivers,	Interviews	Caregivers (n=18)	Not evaluated	not evaluated	Telephone calls/text message about guidance/care helped resolve doubts
Das	2020	United States	To compare questions from parents of <35w to >35w.	Pilot study	American Well (video conference)	real-time/video	Remote follow up	Follow up	Caregivers, neonatologist	Electronic medical record system	Caregivers (n=160)	Not evaluated	not evaluated	Not evaluated
Derwig	2023	Sweden	Evaluate usage and satisfaction with tablet	Controlled trial (evaluated only in intervention group)	Tablet	RPM/app	Improve transition from hospital to home	Follow up	Caregivers	Survey, usage logs	Caregivers (n=32)	Majority was satisfied with device, satisfaction was influenced by frequency of use	not evaluated	Not evaluated
Epstein	2015	United States	Evaluate feasibility of videoconferencing	Pilot study	Skype and facetime	real-time/video	Provide medical updates	NICU, daily visits	Caregivers, NICU nurse	Survey	Caregivers (n=26), NICU staff	Majority found videoconferencing feasible, acceptable and realiable.	not evaluated	Better impression of information sharin and communication. Parental concerns about their infants development was not significantly improved	Penticuff parent understanding survey
Erdei	2023	United States	Evaluate the psychosocial parental experience pre- and post implementation	Pilot study	My Brigham Baby (app)	non-real time/app	Educational, to enhance parents experience	NICU, ongoing support	Caregivers	Survey	Caregivers (n=50)	Not evaluated	not evaluated	Higher percentage of 'very ready' for discharge compared to pre-implementation (56 vs20%). No difference in stress and anxiety.	Self-made (discharge), PSOC, PSS-NICU, GAD7
Foldager Jeppesen	2024	Sweden	Describe satisfaction with healthcare (PedsQL Questionnaire)	Controlled trial	App	non-real time/app	Improve transition from hospital to home and promote parents' empowerment	Follow up	Caregivers	Survey	Caregivers (n=70, intervention=36)	97%: good interaction. 83% satisfied with communication.	89% safe communication.	High satisfaction with healthcare (PedsQL Ques); intervention: 89.6/100, control 91.4/100.	Pediatric Quality of Life Inventory (PedsQL) Healthcare Satisfaction Generic Module
Garfield	2022	United States	Evaluate self-efficacy (with PSOC questionnaire) of parents with app compared to control	Controlled trial	NICU2HOME (app)	non-real time/app	Support Parenting Self-Efficacy	NICU, ongoing support, discharge and follow up	Caregivers	Survey	Caregivers (n=298, intervention=175)	Not evaluated	not evaluated	Higher self-efficacy scores (PSOC)in parents with average and above average usage	PSOC
Garingo	2016	United States	Investigate the feasibility of telerounding	Controlled trial	Telerounding	real-time/video	Telerounds with remote expert neonatologist	NICU, daily visits	Caregivers, neonatologist, NICU staff	Survey	Caregivers (n=40, intervention=20)	All parents felt comfortable talking to the remote neonatologist	not evaluated	Not evaluated
Garne Holm	2019	Denmark	Explore parental experiences with neonatal tele-homecare	Prospective cohort	Neonatal Tele-homecare	RPM/app, real-time/video	Remote follow up	Follow up	Caregivers, neonatologist	Semi structured interviews	Caregivers (n=49)	Userfriendly app.	not evaluated	The app provided reassurance. Parents feel more like the primary caregivers and they felt more equal. The app contributed to confidence in parenting.
Giuseppe	2022	Italy	Evaluate satisfaction and stress levels of telemedicine (0h a day in NICU) vs 8h a day in NICU vs 1h a day in NICU	Controlled trial	Teleconferencing	real-time/video	Keep parents in contact with their babies during covid quarantaine	NICU, daily visits	Caregivers	Survey	Caregivers (n=136, intervention=40)	Not evaluated	not evaluated	Higher stress levels in telemedicine vs 8h NICU (for 12/16 subquestions), lower stress levels for subquestion: "not being able to protect your baby from pain".	PSS-IH
Globus	2016	Israel	Evaluate the use and impact of SMS updates on parents and nurses	Implementation	SMS updates	RPM/SMS	Provide medical updates	NICU, daily visits	Caregivers	Survey	Caregivers (n=178; intervention =87)	Not evaluated	not evaluated	Satisfaction with treatment and staff was equal pre- and post SMS intervention. Parents felt more comfortable in approaching and receiving information from staff.	Self-made (satisfaction with healthcare)
Greene	2020	United States	Evaluate adaptation and acceptability	Implementation	ezParent program	non-real time	Educational, Remote follow up	Follow up	Caregivers	Survey	Caregivers (n=10)	Useful and applicable	not evaluated	Small within group effect on self-efficacy (increase) and child externalizing behavior (decrease)	Parenting Stress Index–Short Form, PSOC, Alabama Parenting Questionnaire pre-school
Gund	2013	Sweden	Investigate whether the use of video conferencing improves parents' satisfaction caring at home and decreases the need for home visits	Controlled trial	Care@Distance	RPM/app	Remote follow up	Follow up	Caregivers, nurses	Survey, semi-structured interviews	Caregivers (Survey: n=34, intervention=21; interviews: 16)	83% application was good. 100%: easy to use	not evaluated	50%: increase confidence in caring for their child.	PSS-NICU
Guttmann	2020	United States	Determine the impact of webcamera's on parental stress levels (PSS-NICU questionnaire)	Implementation	Bedside webcamera (AngelEye)	real-time/video	Allow parents to see their infants remotely	NICU, daily visits	Caregivers	Survey	Caregivers (n=114, intervention=48)	Not evaluated	not evaluated	Parents who used the AngelEye reported less stress related to sights and sounds in the unit, appearance of the baby and parental role.	PSS-NICU
Hägi-Pedersen	2022	Denmark	Impact of PreHomeCare program on exclusively breastfeeding at home, parental confidence (KPCS Questionnaire) and need for in-hospital consultations	Controlled trial	PreHomeCare program (app)	non-real time/app	Educational, Remote follow up	Discharge, Follow up	Caregivers	Survey	Caregivers (n=188, intervention=88)	Not evaluated	not evaluated	Slightly larger decrease in exclusive breastfeeding in the interventiongroup at one timepoint (T3). No difference in parenting confidence (KPCS) or interaction (MABISC).	Karitane Parenting Confidence Scale (KPCS), Mother and Baby Interaction Scale (MABISC)
Hallford	2022	United States	Evaluate hybrid videoconference satisfaction of staff and parents	Prospective cohort	Hybrid videoconferencing	real-time/video	Telerounds with remote expert neonatologist, prevent transfer	NICU, Transfer	NICU staff at two hospitals, caregivers	Survey	NICU staff (n=31), caregivers (n=40)	Quality of audio and video were good. Overall experience with telemedicine: 4.6/5	not evaluated	Not evaluated
Holm	2017	Denmark	Determine the user requirements from the perspective of parents and clinicians involved in neonatal homecare	Design	Neonatal Tele-homecare	RPM/app, real-time/video	Remote follow up	Follow up	Caregivers	Two workshops	Staff (n=6, n=6), parents (n=7, n=3), patients (n=2, n=3)	Requirements: 24h available, chat system, videoconference twice a week	not evaluated	Not evaluated
Hylen	2022	Sweden	Determine the parental experienced dimensions of access to healthcare via ehealth	Implementation	eHealth app	RPM/app, real-time/video	Remote follow up	Follow up	Caregivers, NICU staff	Semi structured interviews	Caregivers (n=25)	Communication was easy. High acceptability and appropriateness.	Improved: approachability, affordability and availability	Not evaluated
Jafarzadeh	2019	Iran	Evaluate impact of telenursing on mother infant attachment (MPA questionnaire) and stress (PSS-NICU questionnaire)	Controlled trial	Telenursing	RPM, real-time/telephone	Educational	NICU, discharge and follow up	Caregivers, nurses	Survey	Caregivers (n=50, intervention=25)	Not evaluated	not evaluated	The increase in mother-infant bonding (MPA) and decrease in stress (PSS-NICU) were higher compared to control.	Maternal Postnatal Attachment (MPA), PSS-NICU
Jani	2021	United States	Describe participant-centered design approach of PretermConnect	Design	PretermConnect	non real-time/app	Social support and educational app/platform to empower women at risk for preterm birth	NICU, ongoing support	Caregivers	Focus groups	Caregivers (n=33)	Useful application, facilitating social support and interaction.	not evaluated	Hypothesized to serve as a source of emotional encouragement.
Kaewwimol	2022	Thailand	Analyze the impact of CCPI on parental performance, readiness and servie utilization post discharge	Controlled trial	Continuity of Preterm Infant Care Program (CPPI): information provision, primary care contact, telephone, home visits	Not evidently one category	Improve transition from hospital to home and promote parents' empowerment	Discharge, Follow up	Caregivers, NICU staff	Survey	Caregivers (n=90, intervention=45)	Not evaluated	not evaluated	CCPI (not only telemedicine) helped parents in their parenting role	Readiness for Hospital Discharge Scale
Kubicka	2021	United States	Evaluate the impact on parental stress (PSS-NICU questionnaire) and nurse perception	Controlled trial	Bedside webcamera (AngelEye)	real-time/video	Allow parents to see their infants remotely	NICU, daily visits	Caregivers	Survey	Caregivers (n=159, intervention=80), Nurses (n=35)	91% of parents used the webcam, 69% daily use. 86% agreed with: watching my baby on webcam makes me feel better. 60% experienced technical difficulties.	not evaluated	Significant decrease in PSS-NICU overall and for subscales: sights and sounds, and baby looks and behaves.	PSS-NICU
Lakshmanan	2022	United States	Identify recommendations for content, design and support of application to facilitate transfer to home	Design	to design, aim is mobile application	RPM/app	Improve transition from hospital to home and promote parents' empowerment	Discharge, Follow up	Caregivers	Focus groups	Caregivers (n=22), NICU staff (n=11)	Recommendation were made on: formats and user interface, 2) timing of events around discharge, 3) path planning, 4) information, 5) accessing support, 6) engagement with provider, and 7) barriers after discharge	not evaluated	Aimed to empower families in their parenting role and confidence
Le Bris	2020	France	Collect feedback on the use of video recording	Explorative	Video recording monitoring system	non real-time/video	Allow parents to see their infants remotely	NICU, daily visits	Caregivers, NICU staff	Focus groups	Caregivers (n=19), NICU staff (n=20)	Potential barrier: technical training of the staff and maintenance of the tool	Privacy concerns	Potential positive impact: facilitate bonding when seperated, improve quality of care by more extensive monitoring. Potentiale negative impact: stress when video is not available, traumatic images without explanation from staff (e.g. intubation), hypervigilance/no resting moments,
Legge	2023	Australia	Determine parents' attitudes towards NICVIEW and the impact on depression, anxiety, stress levels (DASS-21 questionnaire)	Implementation	NICVIEW (webcamera)	real-time/video	Allow parents to see their infants remotely	NICU, daily visits	Caregivers	Survey	Caregivers (n=94, intervention=44), NICU staff (n=109)	95% used the webcamera's,	not evaluated	Post-implementation no significant difference in depression, anxiety, or stress (DASS-21)	PSS-NICU, DASS-21
Leong	2024	United States	Assess feasibility and effectiveness of lactation support via telemedicine	Implementation	Video Conferences (Zoom, FaceTime, WebEx, Whatsapp, Google Meet, Messenger)	real-time/video	Provide telelactation support	NICU, daily visits	Caregivers, lactation experts	Electronic medical record system	Data from n=313 infants, intervention = 178	Not evaluated	not evaluated	Percentage exclusively breastfeeding increased from 6 to 24% with tele lactation consultation vs normal lactation consultation.
Li	2021	China	Investigate feasibility and efffectiveness of follow up program combining online and face-to-face	Controlled trial	WeChat and Wenjuanxing	RPM, real-time/video	Remote follow up	Follow up	Caregivers, neonatologist	Survey	Caregivers (n=78, intervention=62)	96.8% of parents were satisfied. 35.5% thought that online follow up could replace face-to-face	not evaluated	Anxiety level decreased after online follow up (compared to before follow up), no comparison online vs face-to-face presented	Self-made (anxiety)
Lindkvist	2021	Sweden	Describe usage and experience of eHealth app	Implementation	eHealth app	non-real time/app	Improve transition from hospital to home and promote parents' empowerment	Discharge, Follow up	Caregivers, NICU staff	Interviews, usage logs	Caregivers (n=18)	Usage patterns were presented. Themes from interviews: Safe technology, easy to use.	Interview themes: Accessable health care, app facilitated structured care for their infant	Not evaluated
Litt	2018	United States	Assess feasibility and acceptability of collecting PROMS via email and whethes this helps to identify need for specialized follow up	Pilot study	Email questionnaires	RPM/email	Provide medical updates	Follow up	Caregivers	Survey	Caregivers (n=40)	94% returned the PMA 44-weeks survey and 90% at 6-months.	Parent reported outcome measures were comparable with in-person outcomes as evaluated by the neonatologist	Not evaluated
Makkar	2020	United States	Evaluate safety and efficacy of videoconferencing vs conventional care	Prospective cohort	Video conferencing	real-time/video	Telerounds with remote expert neonatologist, prevent transfer	NICU, daily visits	Caregivers, NICU staff	Survey	Caregivers (n=155, intervention=85)	92.5% reported the telemedicine experience as good or excellent.	Higher participation in daily rounds in telemedicine cohort	Not evaluated
Miller	2022	United States	Evaluate referral rates and satisfaction with clinical care	Retrospective cohort	"telemedicine", not specified	RPM, real-time/video	Remote follow up	Follow up	Caregivers, pediatrician	Survey	Caregivers (n=37, intervention=28)	Telemedicine satisfaction of 4.92/5 (not different from in-person satisfaction)	not evaluated	Not evaluated
Mobbs	2022	Australia	Assess feasibility and limited efficiacy (including PSOC and HADS questionnaires) of physiotherapy partly deliverd via telehealth	Controlled trial	PreEMPT: Telehealth alternated with face to face	real-time/video	Remote follow up	Follow up	Caregivers, physiotherapists	Survey	Caregivers (n=16, intervention=8)	Attendance: 3.4/7 scheduled telehealth appointments. 12/22 sessions experienced technical difficulties. Acceptability: parents rated PreEMPT as equal to usal care.	not evaluated	Parental sence of competence (PSOC) increased with PreEMPTS, the HADS did not differ.	PSOC, Hospital Anxiety and Depression Scale (HADS)
Qoussine	2017	Israel	Design and validate video conferencing to facilitate bonding immediately postcesarean	Design, pilot study	Video conferences	real-time/video	Allow parents to see their infants remotely	NICU, daily visits	Caregivers, nurses	Survey, Interviews	Caregivers (survey=29, interview=7)	Value proposition: Mothers identified the need to see their newborn as most important priority.	not evaluated	Seeing the newborn had a calming effect and increased confidence. One mother found it decreased her anxiety and fear.	Self-made (needs)
Rhoads	2015	United States	Describe relationships between webcamera and parental stress (PSS-NICU), anxiety (STAI-S) and bonding (MIB)	Pilot study	Bedside webcamera (AngelEye)	real-time/video	Allow parents to see their infants remotely	NICU, daily visits	Caregivers	Survey	Caregivers (n=42)	Average of 90 log-ons and 2155 minutes.	not evaluated	No significant differences in stress, anxiety and bonding over time. (no comparison group) Answers to open-ended questions expressed positive impact on stress and anxiety, but bonding requires being physically present.	PSS-NICU, State-Trait Anxiety Inventory (STAI-S), Mother infant Bonding (MIB)
Rhoads	2012	United States	Describe the development and challenges of a bedside webcamera at the NICU	Implementation, retrospective view	Bedside webcamera (AngelEye)	real-time/video	Allow parents to see their infants remotely	NICU, daily visits	Caregivers	Survey	Caregivers (n=20)	Usage trends described. Average satisfaction: 4.75/5.	Privacy discussions on keeping the camera on during care/treatments by NICU staff	Not evaluated
Robinson	2016	Sweden	Investigate whether web application and skype calls improve comfort level of parents taking care of their infant at home	Controlled trial	Web application (10 questions and message platform), Skype calls	RPM/app, real-time/video	Remote follow up	Follow up	Caregivers, nurses	Survey	Caregivers (n=89, intervention=47)	Usability: Easy to use (all but 1 family), 8% reported internet problems.	Video calls and web application reduced the need to visit the hospital	60% indicated that the web application made them feel more comfortable taking care of their infant at home	Self-made (care satisfaction)
Rosenthal	2021	United States	Measure the feasibility, reach and potential of virtual family-centered rounds (FCR)	Controlled trial	Video conferences (Zoom)	real-time/video	Virtual family centered rounds	NICU, daily visits	Caregivers, NICU staff	Survey	Caregivers (n=100, intervention=74)	Adoption: 48.6% used the intervention. Usability: 5% technical issues.	Attendance was 3.36x higher compared with control.	Not evaluated
Sarik	2022	United States	Describe preliminary evaluation of the first 18 months implementation BabySteps	Quality Improvement project	BabySteps program	RPM/app, real-time	Improve transition from hospital to home	Discharge, Follow up	Caregivers, nurses	Survey	Caregivers (n=125)	High satisfaction (96%), easy to use (93%)	Saved 16,297 total miles and 386h of travel for families	80% strongly agreed increase self-efficacy on feeding the baby/overall control. 70% strongly agreed self efficacy on reading baby's cues.	Self-made (self-efficacy)
Segre	2022	United States	Assess feasibility of listening visits and pre- post difference in depression symptoms (EPDS)	Pilot study	Listening visite (Zoom)	real-time/video	Provide emotional support by NICU nurse	NICU, ongoing support	Caregivers, nurses	Survey	Caregivers (n=9)	Adoption: 44% completed the 6 sessions. Satisfaction: 75% rated excellent. 87.5% would recommend	not evaluated	Improvement of IDAS-GD scores from baseline to 8 week assessment, significant increased decline in symptoms in intervention group.	Inventory Depression and Anxiety Symptoms- General Depression Scale (IDAS-GD), Edinburgh Postnatal Depression Scale
Shamsi	2023	Iran	Compare telehealth experiences of discharged vs hospitalized mothers	Prospective cohort	Virtual nursing group via Telehealth (whatsapp, telegram)	non-real time/app	Provide consultations, training and respond to mothers concerns	NICU, follow up	Caregivers, nurses	Semi structured interviews	Caregivers (n=70)	In both groups mothers were willing to use Telehelaht, with a focus on receiving education and the opportunity to share experiences. Hospitalized mothers: in-person nurses were more responsive than telehealth nurses. Discharged mothers: virtual nurses helped after discharge to ease concerns.	not evaluated	Not evaluated
Strand	2022	Sweden	Develop an eHealth app to improve transition from hospital to home	Design	eHealth app	non-real time/app	Improve transition from hospital to home	Discharge, Follow up	Caregivers	Participatory design, interviews	Caregivers (n=8)	Easy to use	Potential to replace hospital visits	The app helped parents to feel secure
Suir	2022	Netherlands	Gain insight in parental experiences	Prospective cohort	AIMS home video	RPM.app	Postdischarge risk inventarisation	Follow up	Caregivers, NICU nurse	Semi structured interviews	Caregivers (n=10)	Manageable and fun	not evaluated	Parents gained awareness on their child development, leading to confidence
Tajalli	2020	Iran	Evaluate the effect of telenursing throug phonecalls on anxiety in parents (BAI beck anxiety inventory)	Controlled trial	Telenursing	real-time/telephone	Reduce anxiety caused by NICU admission	NICU, ongoing support	Caregivers, nurses	Survey	Caregivers (n=30, intervention=15)	Not evaluated	not evaluated	Significant reduction in anxiety (BAI: from 50/63 to 25/63) compared to control.	Beck Anxiety Inventory
Weber	2021	United States	Explore parents' perceived effect of Family Care link and effect on breast milk feeding at discharge	Controlled trial	Family Care Link	real-time/video	Allow parents to see their infants remotely	NICU, daily visits	Caregivers	Survey	Caregivers (n=100, intervention=30)	Not evaluated	not evaluated	No difference in experienced anxiety/worry or the feeling of being infromed/involved.	Self-made (worry, self-efficacy, discharge preparedness)
Willard	2018	United States	Evaluate the impact of video conference on healthcare utalization and identify patient concerns postdischarge	Pilot study	Video conference	real-time/video	Improve transition from hospital to home	Discharge	Caregivers, NICU staff	Survey	Caregivers (n=93)	92% of scheduled meetings were completed. Satisfaction was: 78% for video quality, 79% for internet stability and 91% for easy to use.	Videoconferencing saved families an estimated 1755 miles of travel.	Not evaluated
Yeo	2011	Singapore	Evaluate the impact of bedside camera on length of stay	Prospective cohort	Bedside webcamera	real-time/video	Allow parents to see their infants remotely	NICU, daily visits	Caregivers, nurses	Survey	Caregivers (n=46)	Safety: 97% confidence in the safety and security of online video access. Perceived usefulness: 100% found it useful	not evaluated	Not evaluated
